# Supplementary material for: Early Morphological Changes of the Rectus Femoris Muscle and Deep Fascia in Ullrich Congenital Muscular Dystrophy
Source: Int J Environ Res Public Health. 2022 Jan 23;19(3):1252. doi: 10.3390/ijerph19031252 (PMC8834967; doi:10.3390/ijerph19031252)
Supplement: Supplementary file 1 [file ijerph-19-01252-s001.zip]

Archive with 1 entries (1 files):
- ijerph-1521593-supplementary.pdf
